# Supplementary material for: Urolithin A Ameliorates the TGF Beta-Dependent Impairment of Podocytes Exposed to High Glucose
Source: J Pers Med. 2024 Aug 28;14(9):914. doi: 10.3390/jpm14090914 (PMC11433157; doi:10.3390/jpm14090914)
Supplement: Supplementary file 1 [file jpm-14-00914-s001.zip]

Archive with 1 entries (1 files):
- jpm-3110061-supplementary.pdf
